# Supplementary material for: A Non-Pharmacological Paradigm Captures the Complexity in the Mechanism of Action of Poliprotect Against Gastroesophageal Reflux Disease and Dyspepsia
Source: Int J Mol Sci. 2025 Jan 29;26(3):1181. doi: 10.3390/ijms26031181 (PMC11818618; doi:10.3390/ijms26031181)
Supplement: Supplementary file 1 [file ijms-26-01181-s001.zip]

Archive with 1 entries (1 files):
- ijms-3403461-supplementary.pdf
